# Supplementary material for: K0.8Ag0.2Nb4O9AsO4
Source: Acta Crystallogr Sect E Struct Rep Online. 2008 May 24;64(Pt 6):i41. doi: 10.1107/S1600536808015225 (PMC2961503; doi:10.1107/S1600536808015225)
Supplement: Supplementary file 1 [file e-64-00i41-sup1.cif]

##############################################################################
###                                                                        ###
###        Electronic paper (Acta Crystallographica Section E)             ###
###                                                                        ###
##############################################################################
#                                                                            #
# This CIF contains the data in a paper accepted for publication in Acta     #
# Crystallographica Section E. It conforms to the requirements of Notes      #
# for Authors for Section E, and has been peer reviewed under the auspices   #
# of the IUCr Commission on Journals.                                        #
#                                                                            #
# Full details of the Crystallographic Information File format               #
# are given in the paper "The Crystallographic Information File (CIF):       #
# a New Standard Archive File for Crystallography" by S. R. Hall, F. H.      #
# Allen and I. D. Brown [Acta Cryst. (1991), A47, 655-685].                  #
#                                                                            #
# The current version of the core CIF dictionary is obtainable from          #
# ftp://ftp.iucr.org/pub/cif_core.dic. The current version number is 2.4.    #
#                                                                            #
# Software is freely available for graphical display of the structure(s) in  #
# this CIF.  For information consult the CIF home page http://www.iucr.org/  #
# cif/home.html                                                              #
#                                                                            #
# This file may be used for bona fide research purposes within the           #
# scientific community so long as proper attribution is given to the journal # 
# article from which it was obtained.                                        #
#                                                                            #
##############################################################################
                                             
data_I
_audit_creation_method     SHELXL97
_chemical_name_systematic
;
Potassium silver tetraniobium nonaoxide arsenate
;
_chemical_name_common     ?
_chemical_formula_moiety     'Ag0.2 As K0.8 Nb4 O13'
_chemical_formula_sum     'Ag0.2 As K0.8 Nb4 O13'
_chemical_formula_structural     'K0.8 Ag0.2 Nb4 O9 As O4'
_chemical_formula_iupac     'K0.8 Ag0.2 Nb4 O9 As O4'
_chemical_formula_weight     707.41
_symmetry_cell_setting     orthorhombic
_symmetry_space_group_name_H-M     'C m c m'
_symmetry_space_group_name_Hall     '-C 2c 2'
loop_
    _symmetry_equiv_pos_as_xyz
    'x, y, z'
    '-x, -y, z+1/2'
    'x, -y, -z'
    '-x, y, -z+1/2'
    'x+1/2, y+1/2, z'
    '-x+1/2, -y+1/2, z+1/2'
    'x+1/2, -y+1/2, -z'
    '-x+1/2, y+1/2, -z+1/2'
    '-x, -y, -z'
    'x, y, -z-1/2'
    '-x, y, z'
    'x, -y, z-1/2'
    '-x+1/2, -y+1/2, -z'
    'x+1/2, y+1/2, -z-1/2'
    '-x+1/2, y+1/2, z'
    'x+1/2, -y+1/2, z-1/2'
_cell_length_a     10.469(2)
_cell_length_b     10.403(2)
_cell_length_c     10.0470(10)
_cell_angle_alpha     90.00
_cell_angle_beta     90.00
_cell_angle_gamma     90.00
_cell_volume     1094.2(3)
_cell_formula_units_Z     4
_cell_measurement_reflns_used     25
_cell_measurement_theta_min     12
_cell_measurement_theta_max     16
_cell_measurement_temperature     298(2)
_exptl_crystal_description     prism
_exptl_crystal_colour     colourless
_exptl_crystal_size_max     0.20
_exptl_crystal_size_mid     0.14
_exptl_crystal_size_min     0.10
_exptl_crystal_density_diffrn     4.294
_exptl_crystal_density_meas     ?
_exptl_crystal_density_method     'not measured'
_exptl_crystal_F_000     1302
_exptl_absorpt_coefficient_mu     7.806
_exptl_absorpt_correction_type     psi-scan
_exptl_absorpt_process_details     '(North <i>et al.</i>,  1968)'
_exptl_absorpt_correction_T_min     0.24
_exptl_absorpt_correction_T_max     0.45
_exptl_special_details
;
;
_diffrn_ambient_temperature     298(2)
_diffrn_radiation_type     MoK\a
_diffrn_radiation_wavelength     0.71073
_diffrn_radiation_source     'fine-focus sealed tube'
_diffrn_radiation_monochromator     graphite
_diffrn_measurement_device_type     'Enraf--Nonius CAD-4'
_diffrn_measurement_method     \w/2\q
_diffrn_detector_area_resol_mean     ?
_diffrn_reflns_number     2162
_diffrn_reflns_av_R_equivalents     0.0239
_diffrn_reflns_av_sigmaI/netI     0.0228
_diffrn_reflns_theta_min     2.76
_diffrn_reflns_theta_max     28.97
_diffrn_reflns_theta_full     28.97
_diffrn_measured_fraction_theta_max     1.000
_diffrn_measured_fraction_theta_full     1.000
_diffrn_reflns_limit_h_min     -14
_diffrn_reflns_limit_h_max     14
_diffrn_reflns_limit_k_min     -1
_diffrn_reflns_limit_k_max     14
_diffrn_reflns_limit_l_min     -13
_diffrn_reflns_limit_l_max     3
_diffrn_standards_number     2
_diffrn_standards_interval_count     ?
_diffrn_standards_interval_time     120
_diffrn_standards_decay_%     0.9
loop_
    _diffrn_standard_refln_index_h
    _diffrn_standard_refln_index_k
    _diffrn_standard_refln_index_l
    -6 2 -2
    -3 -3 -4
_refine_special_details
;
Refinement of <i>F</i>^2^ against ALL reflections. The weighted <i>R</i>-factor
<i>wR</i> and goodness of fit <i>S</i> are based on <i>F</i>^2^, conventional
<i>R</i>-factors <i>R</i> are based on <i>F</i>, with <i>F</i> set to zero for
negative <i>F</i>^2^. The threshold expression of <i>F</i>^2^ >
\s(<i>F</i>^2^) is used only for calculating <i>R</i>-factors(gt) <i>etc</i>.
and is not relevant to the choice of reflections for refinement.
<i>R</i>-factors based on <i>F</i>^2^ are statistically about twice as large
as those based on <i>F</i>, and <i>R</i>-factors based on ALL data will be
even larger.
;
_reflns_number_total     803
_reflns_number_gt     751
_reflns_threshold_expression     I>2\s(I)
_refine_ls_structure_factor_coef     Fsqd
_refine_ls_matrix_type     full
_refine_ls_R_factor_all     0.0262
_refine_ls_R_factor_gt     0.0238
_refine_ls_wR_factor_gt     0.0659
_refine_ls_wR_factor_ref     0.0669
_refine_ls_goodness_of_fit_ref     1.129
_refine_ls_restrained_S_all     1.129
_refine_ls_number_reflns     803
_refine_ls_number_parameters     68
_refine_ls_number_restraints     0
_refine_ls_weighting_scheme     calc
_refine_ls_weighting_details
      'calc w = 1/[\s^2^(Fo^2^)+(0.0323P)^2^+10.2211P] where P=(Fo^2^+2Fc^2^)/3'
_atom_sites_solution_primary     direct
_atom_sites_solution_secondary     difmap
_refine_ls_shift/su_max     0.000
_refine_ls_shift/su_mean     0.000
_refine_diff_density_max     0.899
_refine_diff_density_min     -1.638
_refine_ls_extinction_method     'SHELXL97 (Sheldrick, 2008)'
_refine_ls_extinction_coef     0.0031(2)
_refine_ls_extinction_expression
                                  'Fc^*^=kFc[1+0.001xFc^2^\l^3^/sin(2\q)]^-1/4^'
loop_
    _atom_type_symbol
    _atom_type_description
    _atom_type_scat_dispersion_real
    _atom_type_scat_dispersion_imag
    _atom_type_scat_source
    'O' 'O' 0.0106 0.0060
                         'International Tables Vol C Tables 4.2.6.8 and 6.1.1.4'
    'As' 'As' 0.0499 2.0058
                         'International Tables Vol C Tables 4.2.6.8 and 6.1.1.4'
    'K' 'K' 0.2009 0.2494
                         'International Tables Vol C Tables 4.2.6.8 and 6.1.1.4'
    'Nb' 'Nb' -2.0727 0.6215
                         'International Tables Vol C Tables 4.2.6.8 and 6.1.1.4'
    'Ag' 'Ag' -0.8971 1.1015
                         'International Tables Vol C Tables 4.2.6.8 and 6.1.1.4'
_computing_data_collection
;
CAD-4 EXPRESS (Duisenberg, 1992; Mac\'i\<cek & Yordanov, 1992)
;
_computing_cell_refinement
;
CAD-4 EXPRESS (Duisenberg, 1992; Mac\'i\<cek & Yordanov, 1992)
;
_computing_data_reduction     'XCAD4 (Harms & Wocadlo, 1995)'
_computing_structure_solution     'SHELXS97 (Sheldrick, 2008)'
_computing_structure_refinement     'SHELXL97 (Sheldrick, 2008)'
_computing_molecular_graphics     'DIAMOND (Brandenburg, 1998)'
_computing_publication_material     'WinGX (Farrugia, 1999)'
loop_
    _atom_site_type_symbol
    _atom_site_label
    _atom_site_fract_x
    _atom_site_fract_y
    _atom_site_fract_z
    _atom_site_U_iso_or_equiv
    _atom_site_adp_type
    _atom_site_calc_flag
    _atom_site_refinement_flags
    _atom_site_occupancy
    _atom_site_disorder_assembly
    _atom_site_disorder_group
    Nb Nb1 0.17473(4) 0.5000 0.0000 0.00668(16) Uani d S 1 . .
    Nb Nb2 0.17121(4) 0.22837(4) 0.2500 0.00689(16) Uani d S 1 . .
    As As1 0.0000 0.66228(7) 0.2500 0.0081(2) Uani d S 1 . .
    K K1 0.0000 0.0628(6) -0.0585(8) 0.0213(10) Uani d SP 0.29 . .
    K K2 0.0000 0.0484(15) 0.871(5) 0.024(5) Uiso d SP 0.111(15) . .
    Ag Ag1 0.0000 0.0492(8) 0.682(2) 0.021(3) Uiso d SP 0.070(6) . .
    Ag Ag2 0.0000 0.0513(14) 0.7500 0.031(5) Uiso d SP 0.064(6) . .
    O O1 0.0000 0.5676(4) 0.1112(4) 0.0077(7) Uani d S 1 . .
    O O2 0.3722(3) 0.2588(4) 0.2500 0.0114(8) Uani d S 1 . .
    O O3 0.2170(3) 0.0783(3) 0.1151(3) 0.0114(5) Uani d . 1 . .
    O O4 0.1491(3) 0.3420(3) 0.1103(3) 0.0124(6) Uani d . 1 . .
    O O5 0.0000 0.1590(5) 0.2500 0.0112(11) Uani d S 1 . .
loop_
    _atom_site_aniso_label
    _atom_site_aniso_U_11
    _atom_site_aniso_U_22
    _atom_site_aniso_U_33
    _atom_site_aniso_U_12
    _atom_site_aniso_U_13
    _atom_site_aniso_U_23
    Nb1 0.0062(2) 0.0079(2) 0.0059(3) 0.000 0.000 -0.00167(15)
    Nb2 0.0065(2) 0.0056(2) 0.0085(3) 0.00101(15) 0.000 0.000
    As1 0.0069(3) 0.0087(4) 0.0086(4) 0.000 0.000 0.000
    K1 0.010(2) 0.030(3) 0.024(3) 0.000 0.000 0.001(2)
    O1 0.0081(16) 0.0094(16) 0.0057(17) 0.000 0.000 -0.0051(14)
    O2 0.0039(16) 0.0103(18) 0.020(2) 0.0024(13) 0.000 0.000
    O3 0.0111(12) 0.0123(12) 0.0110(13) 0.0010(11) 0.0026(10) -0.0036(10)
    O4 0.0119(12) 0.0123(13) 0.0130(15) -0.0001(11) -0.0003(11) 0.0069(11)
    O5 0.006(2) 0.012(3) 0.016(3) 0.000 0.000 0.000
_geom_special_details
;
All e.s.d.'s (except the e.s.d. in the dihedral angle between two l.s. planes)
are estimated using the full covariance matrix. The cell e.s.d.'s are taken
into account individually in the estimation of e.s.d.'s in distances, angles
and torsion angles; correlations between e.s.d.'s in cell parameters are only
used when they are defined by crystal symmetry. An approximate (isotropic)
treatment of cell e.s.d.'s is used for estimating e.s.d.'s involving l.s.
planes.
;
loop_
    _geom_bond_atom_site_label_1
    _geom_bond_atom_site_label_2
    _geom_bond_site_symmetry_2
    _geom_bond_distance
    _geom_bond_publ_flag
    Nb1 O3 15 1.813(3) y
    Nb1 O3 13 1.813(3) n
    Nb1 O4 . 2.001(3) y
    Nb1 O4 3_565 2.001(3) n
    Nb1 O1 9_565 2.256(2) n
    Nb1 O1 . 2.256(2) y
    Nb2 O4 10_556 1.849(3) n
    Nb2 O4 . 1.849(3) y
    Nb2 O5 . 1.932(2) y
    Nb2 O3 . 2.122(3) y
    Nb2 O3 10_556 2.122(3) n
    Nb2 O2 . 2.128(4) y
    As1 O2 15 1.672(4) y
    As1 O2 5_455 1.672(4) n
    As1 O1 . 1.707(4) y
    As1 O1 10_556 1.707(4) n
    K1 O3 9 2.764(5) y
    K1 O3 3 2.764(5) n
    K1 O3 . 2.869(6) y
    K1 O3 11 2.869(6) n
    K1 O2 7_455 2.989(6) y
    K2 O5 9_556 2.48(3) y
    K2 O3 9_556 2.630(9) y
    K2 O3 3_556 2.630(9) ?
    K2 O2 13_556 2.70(2) n
    K2 O2 7_456 2.70(2) y
    Ag1 O5 9_556 2.272(11) y
    Ag1 O2 13_556 2.500(10) n
    Ag1 O2 7_456 2.500(10) y
    Ag2 O5 9_556 2.188(15) y
    Ag2 O2 13_556 2.386(13) n
    Ag2 O2 7_456 2.386(13) y
loop_
    _geom_angle_atom_site_label_1
    _geom_angle_atom_site_label_2
    _geom_angle_atom_site_label_3
    _geom_angle_site_symmetry_1
    _geom_angle_site_symmetry_3
    _geom_angle
    _geom_angle_publ_flag
    O3 Nb1 O3 15 13 102.60(18) n
    O3 Nb1 O4 15 . 95.73(12) n
    O3 Nb1 O4 13 . 93.90(12) n
    O3 Nb1 O4 15 3_565 93.90(12) n
    O3 Nb1 O4 13 3_565 95.73(12) n
    O4 Nb1 O4 . 3_565 164.57(17) n
    O3 Nb1 O1 15 9_565 164.38(12) n
    O3 Nb1 O1 13 9_565 92.92(12) n
    O4 Nb1 O1 . 9_565 84.79(13) n
    O4 Nb1 O1 3_565 9_565 82.70(13) n
    O3 Nb1 O1 15 . 92.92(12) n
    O3 Nb1 O1 13 . 164.38(12) n
    O4 Nb1 O1 . . 82.70(13) n
    O4 Nb1 O1 3_565 . 84.79(13) n
    O1 Nb1 O1 9_565 . 71.64(15) n
    O4 Nb2 O4 10_556 . 98.72(19) n
    O4 Nb2 O5 10_556 . 97.03(14) n
    O4 Nb2 O5 . . 97.03(14) n
    O4 Nb2 O3 10_556 . 169.44(12) n
    O4 Nb2 O3 . . 90.79(12) n
    O5 Nb2 O3 . . 86.27(14) n
    O4 Nb2 O3 10_556 10_556 90.79(12) n
    O4 Nb2 O3 . 10_556 169.44(12) n
    O5 Nb2 O3 . 10_556 86.27(14) n
    O3 Nb2 O3 . 10_556 79.39(16) n
    O4 Nb2 O2 10_556 . 91.67(11) n
    O4 Nb2 O2 . . 91.67(11) n
    O5 Nb2 O2 . . 166.61(19) n
    O3 Nb2 O2 . . 83.44(11) n
    O3 Nb2 O2 10_556 . 83.44(11) n
    O2 As1 O2 15 5_455 106.2(3) n
    O2 As1 O1 15 . 110.25(10) n
    O2 As1 O1 5_455 . 110.25(10) n
    O2 As1 O1 15 10_556 110.25(10) n
    O2 As1 O1 5_455 10_556 110.25(10) n
    O1 As1 O1 . 10_556 109.6(3) n
data_global
_journal_date_recd_electronic     2008-05-02
_journal_date_accepted     2008-05-20
_journal_name_full     'Acta Crystallographica, Section E'
_journal_year     2008
_journal_volume     64
_journal_issue      6
_journal_page_first     i41
_journal_page_last     i41
_journal_paper_category     QI
_journal_coeditor_code     FJ2116
_publ_contact_author_name     'Professor M. F. Zid'
_publ_contact_author_address
;
Laboratoire de Materiaux et Cristallochimie
Faculte des Sciences
Universite de Tunis - El-Manar
2092 El-Manar
Tunis
Tunisia
;
_publ_contact_author_email     faouzi.zid@fst.rnu.tn
_publ_contact_author_fax     '216 (1) 88 50 08'
_publ_contact_author_phone     '216 (1) 87 26 00'
_publ_section_title
;
K~0.8~Ag~0.2~Nb~4~O~9~AsO~4~
;
loop_
    _publ_author_name
    _publ_author_address
    'Ben Amor, Rym'
;
Laboratoire de Mat\'eriaux et Cristallochimie
Facult\'e des Sciences
Universit\'e de Tunis -- El-Manar
2092 El-Manar
Tunis
Tunisia
;
    'Zid, Mohamed Faouzi'
;
Laboratoire de Mat\'eriaux et Cristallochimie
Facult\'e des Sciences
Universit\'e de Tunis -- El-Manar
2092 El-Manar
Tunis
Tunisia
;
    'Driss, Ahmed'
;
Laboratoire de Mat\'eriaux et Cristallochimie
Facult\'e des Sciences
Universit\'e de Tunis -- El-Manar
2092 El-Manar
Tunis
Tunisia
;
