# Supplementary material for: K0.8Ag0.2Nb4O9AsO4
Source: Acta Crystallogr Sect E Struct Rep Online. 2008 May 24;64(Pt 6):i41. doi: 10.1107/S1600536808015225 (PMC2961503; doi:10.1107/S1600536808015225)
Supplement: Supplementary file 2 [file e-64-00i41-Isup2.hkl]

#
# h,k,l, Fc-squared, Fo-squared, sigma(Fo-squared) and status flag
#
data_I
_shelx_title '  bar8bis in C m c m'
_shelx_refln_list_code          4
_shelx_F_calc_maximum      635.66
_exptl_crystal_F_000      1302.40
_reflns_d_resolution_high  0.7337
 
loop_
 _symmetry_equiv_pos_as_xyz
 'x, y, z'
 '-x, -y, z+1/2'
 'x, -y, -z'
 '-x, y, -z+1/2'
 'x+1/2, y+1/2, z'
 '-x+1/2, -y+1/2, z+1/2'
 'x+1/2, -y+1/2, -z'
 '-x+1/2, y+1/2, -z+1/2'
 '-x, -y, -z'
 'x, y, -z-1/2'
 '-x, y, z'
 'x, -y, z-1/2'
 '-x+1/2, -y+1/2, -z'
 'x+1/2, y+1/2, -z-1/2'
 '-x+1/2, y+1/2, z'
 'x+1/2, -y+1/2, z-1/2'
 
_cell_length_a    10.4692
_cell_length_b    10.4030
_cell_length_c    10.0468
_cell_angle_alpha  90.000
_cell_angle_beta   90.000
_cell_angle_gamma  90.000
 
_shelx_F_squared_multiplier     1.000
 
loop_
 _refln_index_h
 _refln_index_k
 _refln_index_l
 _refln_F_squared_calc
 _refln_F_squared_meas
 _refln_F_squared_sigma
 _refln_observed_status
   2   0   0    28239.87    31819.74    329.58 o
   4   0   0      232.13      164.76     15.98 o
   6   0   0   381085.41   397692.41   1362.52 o
   8   0   0     3653.29     4976.59    440.45 o
  10   0   0     4456.70     3844.22    165.58 o
  12   0   0    78660.27    76414.50    831.96 o
  14   0   0     3595.48     3419.63    179.67 o
   1   1   0    22347.15    22496.51    323.30 o
   3   1   0    40971.98    41850.27    240.07 o
   5   1   0     8850.42     8657.55    110.92 o
   7   1   0    11922.22    12175.13    159.73 o
   9   1   0    21918.36    20667.14    291.75 o
  11   1   0    15124.83    15576.19    344.63 o
  13   1   0       27.81       24.06     50.97 o
   0   2   0       71.32      221.92     24.56 o
   2   2   0      371.22      334.72     18.27 o
   4   2   0    19990.69    21956.60    797.26 o
   6   2   0      264.78      296.62     23.30 o
   8   2   0     2147.09     2264.98    135.35 o
  10   2   0     3286.62     3156.54    246.02 o
  12   2   0       39.90       92.12     78.08 o
  14   2   0      254.21      273.56    129.53 o
   1   3   0       32.09       75.01     34.68 o
   3   3   0   121068.31   122388.52    947.35 o
   5   3   0     8731.90     9681.20    318.36 o
   7   3   0     4255.76     3643.01    365.72 o
   9   3   0    57279.75    55551.69   1232.58 o
  11   3   0    11546.30    11351.79    305.31 o
  13   3   0     5261.29     5120.83    464.54 o
   0   4   0   105905.72   107803.58    819.17 o
   2   4   0    70068.81    70861.20   1950.57 o
   4   4   0    43555.09    44644.14    821.40 o
   6   4   0    64789.15    66669.57   2550.12 o
   8   4   0    60373.84    62343.61    604.86 o
  10   4   0     2829.31     2952.76    158.81 o
  12   4   0    20696.47    20159.73    444.81 o
   1   5   0     4698.90     4536.89    145.62 o
   3   5   0     8146.34     9544.43    465.81 o
   5   5   0    13532.62    13255.57    272.21 o
   7   5   0      191.15      218.24    103.19 o
   9   5   0       44.06       22.26     51.48 o
  11   5   0     2456.37     2487.65    139.15 o
  13   5   0        2.43      -98.86    152.71 o
   0   6   0     6230.36     6108.27    230.71 o
   2   6   0     2420.94     2073.35    102.17 o
   4   6   0      112.05      205.28     35.33 o
   6   6   0    16575.52    16434.35    491.74 o
   8   6   0       87.91      127.28     58.46 o
  10   6   0      337.22      434.67     54.08 o
  12   6   0     6324.47     6352.86    301.55 o
   1   7   0    58709.22    58796.89    570.74 o
   3   7   0   109417.05   113803.30    861.62 o
   5   7   0    67326.10    69143.18   1184.73 o
   7   7   0    10068.06     9634.20    272.84 o
   9   7   0    25539.12    25628.30    465.39 o
  11   7   0    25836.91    25030.53    973.64 o
   0   8   0    22245.54    22455.20    524.52 o
   2   8   0    34684.92    35578.75    899.95 o
   4   8   0    31513.94    31371.03    479.99 o
   6   8   0    19968.42    20227.97    398.20 o
   8   8   0    32574.67    31748.86   1782.70 o
  10   8   0     4129.82     4348.72    428.80 o
   1   9   0     4150.16     3520.14    166.66 o
   3   9   0      195.23      128.16     70.44 o
   5   9   0       97.07      173.62     42.65 o
   7   9   0     7231.07     6947.04    262.02 o
   9   9   0      182.41      173.69     74.32 o
  11   9   0       24.83     -109.81    109.81 o
   0  10   0      107.32      591.95     75.39 o
   2  10   0    19384.26    19380.20   1288.49 o
   4  10   0     4807.60     5429.27    362.40 o
   6  10   0        6.51      -77.24     81.02 o
   8  10   0    20978.97    20265.57    493.18 o
  10  10   0     1054.65     1232.75    123.50 o
   1  11   0    22049.57    22277.57    479.85 o
   3  11   0    45135.20    42971.55   1549.89 o
   5  11   0    26133.00    27539.91   1124.09 o
   7  11   0     8514.44     8434.45    329.95 o
   9  11   0    28789.98    28047.33    848.68 o
   0  12   0    40947.20    38801.16    945.46 o
   2  12   0     1960.97     2041.12    151.64 o
   4  12   0       28.88      379.56    283.89 o
   6  12   0    18816.88    18952.88    956.08 o
   1  13   0     1492.38     1707.75    108.49 o
   3  13   0     1964.88     2165.45    142.02 o
   5  13   0      885.45      962.84     86.15 o
   0  14   0    21358.40    19460.44    761.80 o
   2  14   0     6536.25     6960.20    338.09 o
   1   1   1      651.89     1106.28     20.82 o
   3   1   1   148470.91   154544.53   1451.45 o
   5   1   1     7669.44     8931.60    107.72 o
   7   1   1      850.91      665.61     19.95 o
   9   1   1    48166.05    47676.16    347.51 o
  11   1   1     1714.65     1807.28     50.46 o
  13   1   1       43.98       12.73     42.19 o
   0   2   1    36172.35    36158.69    242.09 o
   2   2   1     2084.65     1731.98     44.52 o
   4   2   1    22471.68    23154.83    311.78 o
   6   2   1     9495.98     9206.11    131.57 o
   8   2   1      782.91      786.70     32.71 o
  10   2   1     5446.64     5931.95    146.35 o
  12   2   1     4266.12     4570.23    153.71 o
  14   2   1      383.43      379.98     62.88 o
   1   3   1    18219.91    18095.61    208.14 o
   3   3   1     5223.57     4571.71    103.85 o
   5   3   1    24136.61    24137.95    306.94 o
   7   3   1     9862.57     9637.78    151.96 o
   9   3   1    16134.82    16305.67    228.69 o
  11   3   1    19462.89    18072.25    276.24 o
  13   3   1     1128.73      932.98     45.60 o
   0   4   1    18204.76    16336.89    217.44 o
   2   4   1    10384.15    10333.97    181.81 o
   4   4   1     3740.64     3338.05     81.24 o
   6   4   1    28697.28    27708.68    647.09 o
   8   4   1      130.04       73.51     41.88 o
  10   4   1     2247.95     1915.52     76.94 o
  12   4   1    13441.89    13203.51    257.36 o
   1   5   1     2145.52     1353.55     51.24 o
   3   5   1     9823.98    10948.12    152.60 o
   5   5   1    20121.33    19481.63    537.23 o
   7   5   1       46.96      110.31     30.53 o
   9   5   1     5055.38     4786.16    152.74 o
  11   5   1    10114.65    10082.29    225.65 o
  13   5   1      605.00      836.01     57.48 o
   0   6   1    13859.27    13559.77    248.24 o
   2   6   1    15411.50    15874.91    200.58 o
   4   6   1     6813.42     7269.99    232.73 o
   6   6   1     8241.24     8435.71    160.44 o
   8   6   1     9326.30     9167.85    278.09 o
  10   6   1     2119.75     1949.86     76.15 o
  12   6   1     3581.59     3941.60    145.73 o
   1   7   1     9825.54     9795.73    164.81 o
   3   7   1       14.23       43.77     40.94 o
   5   7   1    20190.07    20009.47    254.03 o
   7   7   1     2603.68     2334.04    115.91 o
   9   7   1      346.11      284.02     63.83 o
  11   7   1    10107.46     9636.50    238.67 o
   0   8   1    15116.04    16417.24    420.26 o
   2   8   1    28438.61    27093.91    330.32 o
   4   8   1    13062.20    12225.05    228.41 o
   6   8   1     6475.03     6417.59    163.41 o
   8   8   1    15684.10    15420.00    308.61 o
  10   8   1     5700.15     5717.88    182.66 o
   1   9   1       46.18       32.62     47.97 o
   3   9   1     2073.77     2186.76    116.49 o
   5   9   1      239.80      290.68     35.74 o
   7   9   1      322.97      430.64     69.22 o
   9   9   1     4367.88     4179.28    211.31 o
   0  10   1     4262.18     4584.32    206.32 o
   2  10   1    12212.51    11558.98    273.79 o
   4  10   1    12490.31    12831.18    254.26 o
   6  10   1     7201.81     7348.13    201.01 o
   8  10   1    13525.86    13611.62    463.38 o
  10  10   1     4728.44     4658.05    193.10 o
   1  11   1     2771.38     2662.68    107.12 o
   3  11   1     6761.58     7130.37    203.10 o
   5  11   1     1028.30     1112.99     60.02 o
   7  11   1     3112.90     3301.06    128.86 o
   0  12   1    16326.87    15410.91    636.27 o
   2  12   1     2598.35     3045.65    117.01 o
   4  12   1      123.86      142.83     76.73 o
   6  12   1    12939.86    12420.69    332.51 o
   1  13   1      583.30      371.58     57.48 o
   3  13   1      154.72      367.90     52.05 o
   5  13   1      213.05      203.38     64.46 o
   0  14   1    17880.30    18295.46    524.06 o
   2  14   1       64.81       75.73    106.59 o
   0   0   2    25666.22    23105.94    373.07 o
   2   0   2    24379.93    23567.69    218.22 o
   4   0   2     3461.13     2727.77     61.60 o
   6   0   2     9496.26     8401.01    159.94 o
   8   0   2    14591.29    13033.45    184.93 o
  10   0   2     1232.16     1158.59     80.73 o
  12   0   2     2807.40     2727.16    107.03 o
  14   0   2     3012.64     2894.89    118.85 o
   1   1   2    12009.85    13090.45     77.65 o
   3   1   2    99547.91   101535.74    733.31 o
   5   1   2    15223.61    15827.00    112.49 o
   7   1   2      339.70      367.83     13.13 o
   9   1   2    35072.65    36323.85    252.00 o
  11   1   2    10116.34     9518.02    139.64 o
  13   1   2     1026.29     1343.83     40.19 o
   0   2   2   404060.34   413634.66   8288.86 o
   2   2   2    49378.67    51572.12    334.73 o
   4   2   2    17133.10    18269.04    231.72 o
   6   2   2   163773.55   171681.48   1229.64 o
   8   2   2    30820.75    31494.38    292.79 o
  10   2   2        4.09       72.49     39.09 o
  12   2   2    45225.41    46454.01    472.17 o
   1   3   2    19342.22    18084.40    204.87 o
   3   3   2      990.60     1423.71     48.96 o
   5   3   2    29115.70    28217.49    309.04 o
   7   3   2     3932.62     3635.52    106.84 o
   9   3   2      289.70      391.36     29.00 o
  11   3   2    15834.17    15784.44    263.35 o
  13   3   2      227.74      189.76     57.96 o
   0   4   2     1828.56     1531.77     74.25 o
   2   4   2     2012.52     1885.21     68.13 o
   4   4   2     9045.78     8795.88    129.79 o
   6   4   2     3842.91     3742.31    122.46 o
   8   4   2      117.24      165.63     28.35 o
  10   4   2     3968.16     4110.79    132.96 o
  12   4   2     2000.23     2101.06     84.94 o
   1   5   2    20370.68    21795.15    355.94 o
   3   5   2   127346.01   135515.42    784.38 o
   5   5   2    28218.65    29235.73    450.84 o
   7   5   2     1656.69     1813.13     69.14 o
   9   5   2    46773.43    47258.29    522.08 o
  11   5   2    18573.70    18080.35    295.82 o
  13   5   2      212.04      310.24     51.85 o
   0   6   2    61999.87    66999.73   1314.64 o
   2   6   2    80912.29    82437.75    736.41 o
   4   6   2    54212.78    53990.18    621.42 o
   6   6   2    31577.24    33716.16    530.40 o
   8   6   2    53774.46    54454.86    784.89 o
  10   6   2     8415.68     8512.90    199.44 o
  12   6   2     8360.83     7436.59    209.93 o
   1   7   2     1163.44     1169.06     45.86 o
   3   7   2     4918.37     5244.00    133.11 o
   5   7   2       16.87       54.35     45.23 o
   7   7   2     2708.19     2717.61    100.05 o
   9   7   2     1826.16     1861.75     75.22 o
  11   7   2       63.35       21.11     66.47 o
   0   8   2     6063.81     6967.38    215.37 o
   2   8   2      792.67      742.64     34.54 o
   4   8   2      185.17      154.52     61.54 o
   6   8   2     6155.01     6435.61    169.47 o
   8   8   2     3207.40     3119.48    214.98 o
  10   8   2      404.98      417.77     41.99 o
   1   9   2    35032.84    33955.46    364.18 o
   3   9   2    51340.59    55532.72    876.19 o
   5   9   2    45244.62    45743.66    462.97 o
   7   9   2    10155.48    10142.14    267.61 o
   9   9   2    24136.82    23803.59    589.90 o
   0  10   2    51128.45    52420.97    688.58 o
   2  10   2     1959.24     1816.92     96.66 o
   4  10   2      108.80        0.24    102.62 o
   6  10   2    31864.94    32877.00    427.28 o
   8  10   2     3289.46     3277.75    126.70 o
   1  11   2      714.21      974.14     48.03 o
   3  11   2       12.69      180.60     48.62 o
   5  11   2       27.72       35.12     64.86 o
   7  11   2      998.42     1164.59     55.46 o
   0  12   2     5596.27     6004.14    375.66 o
   2  12   2    12856.10    12373.63    278.37 o
   4  12   2     5031.83     4953.07    194.81 o
   6  12   2     4374.55     4523.34    169.97 o
   1  13   2     5240.40     4859.70    174.10 o
   3  13   2    57549.68    57097.80   1928.92 o
   5  13   2     8744.57     7832.10    248.42 o
   0  14   2     6276.56     6422.68    310.11 o
   1   1   3      139.15      142.40     12.70 o
   3   1   3    27148.35    23789.14    181.13 o
   5   1   3     6355.86     7233.29     89.68 o
   7   1   3      460.10      467.93     22.87 o
   9   1   3    34588.15    34848.34    238.56 o
  11   1   3     8639.93     8412.18    135.38 o
  13   1   3      390.21      373.35     33.08 o
   0   2   3    29768.03    26838.40    274.97 o
   2   2   3     9258.65     8602.44    112.98 o
   4   2   3      138.73      383.04     36.63 o
   6   2   3    29031.65    29632.40    254.57 o
   8   2   3     2459.49     2552.95     91.29 o
  10   2   3      233.23      251.18     39.80 o
  12   2   3     9018.07     9318.49    216.73 o
   1   3   3     2103.71     1946.62     60.31 o
   3   3   3    65602.13    69525.01    809.87 o
   5   3   3    18004.20    18609.70    196.05 o
   7   3   3      650.50      622.46     27.42 o
   9   3   3    17660.21    18145.69    269.04 o
  11   3   3     3732.93     3547.52    124.85 o
  13   3   3      222.07      219.48     47.38 o
   0   4   3    98705.95   107748.86   2102.49 o
   2   4   3      372.80      585.56     24.76 o
   4   4   3     3107.04     3063.06     83.52 o
   6   4   3    30855.32    30597.78    320.10 o
   8   4   3      250.49      204.97     30.66 o
  10   4   3      844.12      793.33     36.58 o
  12   4   3     7934.92     8234.79    297.79 o
   1   5   3    32260.63    31119.07    259.71 o
   3   5   3     3132.38     3850.80    186.08 o
   5   5   3    26243.33    26549.61    527.17 o
   7   5   3    21095.75    20655.21    503.80 o
   9   5   3     4731.88     4480.55    139.77 o
  11   5   3    16464.35    16776.40    289.79 o
   0   6   3     7173.32     7749.78    642.96 o
   2   6   3     7247.58     7568.43    144.21 o
   4   6   3     3307.40     3638.31    153.19 o
   6   6   3     7832.64     7944.50    165.28 o
   8   6   3     7779.15     7456.55    252.59 o
  10   6   3      838.98      824.44     41.75 o
  12   6   3     4667.65     4569.17    165.73 o
   1   7   3     8136.08     8353.03    158.89 o
   3   7   3     3139.20     3179.40    120.74 o
   5   7   3     9786.49    10085.56    316.80 o
   7   7   3     5028.83     5019.78    144.29 o
   9   7   3     3595.83     3422.34    188.60 o
  11   7   3     6492.14     6229.58    224.59 o
   0   8   3       54.86       45.03     63.54 o
   2   8   3    14538.02    14701.46    354.69 o
   4   8   3    11362.82    11557.21    229.44 o
   6   8   3     1393.43     1407.55     57.78 o
   8   8   3    19931.79    19227.71    305.09 o
  10   8   3     3809.29     4009.34    144.33 o
   1   9   3      284.84      353.06     53.30 o
   3   9   3     4093.12     4017.50    144.36 o
   5   9   3     1065.92     1138.07     71.13 o
   7   9   3     2338.68     2147.67     85.32 o
   9   9   3     1409.46     1383.30     58.87 o
   0  10   3    10113.35     9482.12    535.81 o
   2  10   3    16204.25    17012.98    286.32 o
   4  10   3     3055.31     3258.20    125.35 o
   6  10   3     4965.78     4781.00    170.67 o
   8  10   3    12995.31    13283.26    463.93 o
   1  11   3     1985.28     2045.52     81.12 o
   3  11   3       40.91      140.45     55.03 o
   5  11   3      413.27      565.21     67.86 o
   7  11   3     1076.49     1149.80     70.75 o
   0  12   3    15734.93    15007.26    421.35 o
   2  12   3     2104.53     2225.15     84.33 o
   4  12   3     1264.65     1240.36     60.10 o
   6  12   3    14532.67    14013.24    375.03 o
   1  13   3     3065.98     2891.64    108.21 o
   3  13   3       18.42        4.46     96.25 o
   0   0   4   184926.16   145067.50   1150.96 o
   2   0   4     7621.10     7575.08    414.57 o
   4   0   4     9923.43    11062.75    357.17 o
   6   0   4   155113.86   162562.55    912.88 o
   8   0   4    25275.81    26371.85    463.07 o
  10   0   4      738.43      737.23     48.22 o
  12   0   4    57100.82    57014.78    763.56 o
   1   1   4     7447.01     5803.99    105.35 o
   3   1   4    30545.22    32693.71    354.32 o
   5   1   4    30698.29    29658.81    293.10 o
   7   1   4      589.24      637.85     65.02 o
   9   1   4     3615.31     3896.96    135.79 o
  11   1   4    10167.68    10145.36    212.19 o
  13   1   4       65.07      102.95     63.40 o
   0   2   4    15475.96    15856.02    310.66 o
   2   2   4     3628.00     3164.46    112.95 o
   4   2   4     4349.06     4351.85    131.21 o
   6   2   4     1252.02     1176.69    124.45 o
   8   2   4     6753.32     6536.20    205.36 o
  10   2   4      718.19      864.98     51.29 o
  12   2   4      265.66      296.76     67.36 o
   1   3   4    10027.17    11353.57    194.66 o
   3   3   4   177566.00   176679.80    873.70 o
   5   3   4     9502.55    11120.07    223.41 o
   7   3   4      318.79      418.97     34.84 o
   9   3   4    58058.86    58422.15    651.54 o
  11   3   4     5707.12     5383.37    225.90 o
  13   3   4      860.74      956.99     91.16 o
   0   4   4   172284.56   181328.91   1183.72 o
   2   4   4    92076.95    94833.70    646.99 o
   4   4   4    45872.95    45986.29    759.63 o
   6   4   4    67900.96    71067.23   2133.15 o
   8   4   4    46697.14    47797.73   1296.10 o
  10   4   4     5781.29     5887.97    225.94 o
  12   4   4    16748.04    16300.50    413.65 o
   1   5   4     2657.12     2536.78    108.25 o
   3   5   4      178.30      281.42    110.09 o
   5   5   4     4289.58     4140.66    155.06 o
   7   5   4     1650.40     1751.44    109.15 o
   9   5   4      885.18      857.09     54.30 o
  11   5   4     7843.16     7541.20    275.41 o
   0   6   4    20564.15    20338.93    432.47 o
   2   6   4     1741.75     1658.58     90.49 o
   4   6   4    27475.56    27250.16    498.24 o
   6   6   4     8042.53     8023.06    229.82 o
   8   6   4       73.03       26.85     69.75 o
  10   6   4    12113.75    12762.46    347.37 o
  12   6   4     4023.03     4127.33    331.72 o
   1   7   4    31135.04    31670.72   1364.55 o
   3   7   4    32770.21    35135.19    480.79 o
   5   7   4    38080.57    37271.87   1223.94 o
   7   7   4    12919.05    12018.64    385.67 o
   9   7   4    27820.47    27810.48   1511.32 o
  11   7   4    42267.95    40357.76   1790.74 o
   0   8   4    69028.02    71621.46    952.34 o
   2   8   4    23075.83    23672.80    394.90 o
   4   8   4     5453.28     5701.29    233.08 o
   6   8   4    31262.46    31127.75   1237.40 o
   8   8   4    15958.76    15977.01    381.12 o
  10   8   4       99.63       37.20    218.85 o
   1   9   4     1097.47     1071.62     58.38 o
   3   9   4     3058.34     2947.24    156.99 o
   5   9   4      665.17      695.48    158.61 o
   7   9   4      890.00      986.24     64.48 o
   9   9   4     1884.03     1835.86    113.12 o
   0  10   4     4784.01     4649.60    295.36 o
   2  10   4     9129.72     9357.13    345.17 o
   4  10   4     5393.68     5236.05    330.04 o
   6  10   4     4568.86     4692.37    237.79 o
   8  10   4     9365.96     8780.36    557.07 o
   1  11   4    17001.11    17445.85    508.67 o
   3  11   4    56026.72    55388.48   1636.53 o
   5  11   4    25701.39    26668.11    583.96 o
   7  11   4     2772.22     2700.98    139.20 o
   0  12   4    14443.19    15185.80    577.91 o
   2  12   4       53.79       83.14    131.39 o
   4  12   4       49.54       31.62    112.39 o
   6  12   4    14631.89    14858.24    670.64 o
   1  13   4       25.67       22.67     98.26 o
   3  13   4     1012.73     1083.50     90.74 o
   1   1   5       34.34      112.79     39.33 o
   3   1   5    45671.56    44492.28    533.71 o
   5   1   5     3389.20     3682.04     96.60 o
   7   1   5      450.84      464.58     42.30 o
   9   1   5    34674.00    33901.14    357.26 o
  11   1   5     4476.44     4502.94    149.24 o
  13   1   5      319.14      369.13    120.74 o
   0   2   5    14912.11    13507.18    326.22 o
   2   2   5     3920.10     3390.35    131.05 o
   4   2   5      610.17      591.00     33.45 o
   6   2   5    14335.56    13902.54    270.66 o
   8   2   5      898.46      899.86     73.29 o
  10   2   5      602.61      602.39     51.77 o
  12   2   5     5141.54     5498.05    257.39 o
   1   3   5     6592.46     6247.91    165.66 o
   3   3   5    25593.07    26353.10    349.88 o
   5   3   5    18029.94    17749.06    301.92 o
   7   3   5      508.58      635.29     89.86 o
   9   3   5    11028.17    10501.55    287.92 o
  11   3   5     6945.28     6599.72    253.91 o
   0   4   5    53268.20    53210.98    664.27 o
   2   4   5      391.57      313.88     70.04 o
   4   4   5     4122.29     3749.49    143.73 o
   6   4   5    25266.43    24851.98    493.84 o
   8   4   5      340.40      274.46     98.89 o
  10   4   5     1720.13     1738.87    134.36 o
  12   4   5     9485.74     9711.20    376.52 o
   1   5   5    13816.51    13217.11    242.28 o
   3   5   5     4294.89     4860.23    183.42 o
   5   5   5    17368.14    17977.40    321.13 o
   7   5   5     7793.16     7695.23    306.17 o
   9   5   5     5423.19     5472.80    221.29 o
  11   5   5    11874.19    11724.57    354.94 o
   0   6   5     5420.50     6477.20    255.62 o
   2   6   5     6478.59     6725.78    192.25 o
   4   6   5     3434.22     3500.27    313.34 o
   6   6   5     5664.31     5552.03    200.85 o
   8   6   5     6916.31     6985.53    243.47 o
  10   6   5     1122.52     1171.71    106.92 o
   1   7   5     5434.98     5412.63    359.65 o
   3   7   5     1081.98     1270.54     74.21 o
   5   7   5     8848.63     8794.99    357.66 o
   7   7   5     2635.75     2667.85    137.74 o
   9   7   5     1699.85     1547.49     81.51 o
  11   7   5     5946.62     6365.64    626.22 o
   0   8   5     1026.37     1268.96    111.68 o
   2   8   5    17091.43    18226.53    355.18 o
   4   8   5    11865.88    11200.84    366.75 o
   6   8   5     2389.89     2325.99    175.01 o
   8   8   5    17614.55    17651.57    428.16 o
  10   8   5     4241.95     4429.83    236.01 o
   1   9   5       30.14       23.86     73.36 o
   3   9   5     2100.11     2296.45    160.09 o
   5   9   5     1601.05     1618.78     87.09 o
   7   9   5      331.76      250.33    110.09 o
   9   9   5     1244.50     1121.54     75.86 o
   0  10   5     9043.20     8719.62    388.26 o
   2  10   5    10760.74    10806.12    314.63 o
   4  10   5     3365.59     3459.66    191.99 o
   6  10   5     5650.98     5075.74    258.03 o
   8  10   5     8742.83     8641.93    317.76 o
   1  11   5     2859.64     2906.36    158.74 o
   3  11   5      796.47      972.72    162.28 o
   5  11   5     1296.04     1373.71     94.88 o
   7  11   5     1699.64     1665.09     96.21 o
   0  12   5    13497.58    13351.76    563.93 o
   2  12   5     2652.29     2330.11    125.76 o
   4  12   5     1385.71     1221.73     84.56 o
   1  13   5     1257.36     1172.17    101.75 o
   0   0   6    40288.73    36759.33    647.45 o
   2   0   6     9618.32     8344.46    217.79 o
   4   0   6     3760.57     3360.98    144.03 o
   6   0   6    12362.89    12026.91    272.35 o
   8   0   6    14079.56    13747.31    523.14 o
  10   0   6     1092.27     1265.18     74.06 o
  12   0   6     2727.33     2851.72    237.80 o
   1   1   6     2560.99     2713.09     95.06 o
   3   1   6    61485.61    60683.67    444.95 o
   5   1   6    10720.68    10830.74    182.97 o
   7   1   6      509.97      501.92     35.33 o
   9   1   6    22647.10    23027.29    307.56 o
  11   1   6     7353.36     7589.55    199.13 o
   0   2   6   188384.16   172635.33   1421.62 o
   2   2   6    29007.05    28791.96    739.15 o
   4   2   6    16250.19    16660.15    300.40 o
   6   2   6   109305.87   112172.55   1374.29 o
   8   2   6    24648.61    25010.29   1158.67 o
  10   2   6      405.29      404.94     47.36 o
  12   2   6    35351.98    35880.94    838.43 o
   1   3   6    16235.01    15495.03    283.13 o
   3   3   6     4126.85     4504.17    425.41 o
   5   3   6    18041.88    17792.78    605.08 o
   7   3   6     5098.30     5239.46    238.21 o
   9   3   6      898.51     1199.61    266.19 o
  11   3   6     9839.44    10201.82    330.77 o
   0   4   6     7579.94     7296.08    270.24 o
   2   4   6      680.43      652.22     49.79 o
   4   4   6     4828.27     4681.18    178.36 o
   6   4   6     4983.17     5206.39    194.27 o
   8   4   6        9.91       77.12     61.26 o
  10   4   6     2748.31     3002.59    159.86 o
  12   4   6     1746.46     1696.16     93.59 o
   1   5   6     9884.98    10060.74    231.23 o
   3   5   6    70623.77    72780.80   1468.42 o
   5   5   6    16119.45    16367.30    677.46 o
   7   5   6     1514.07     1532.95    115.59 o
   9   5   6    38467.51    37308.02    585.47 o
  11   5   6    16941.52    16200.71    676.63 o
   0   6   6    45267.78    47564.59    726.48 o
   2   6   6    47210.43    48056.73    893.05 o
   4   6   6    18548.89    18365.31    836.89 o
   6   6   6    23048.71    24220.06    570.61 o
   8   6   6    38102.87    38361.34    680.22 o
  10   6   6     1977.89     2014.40    109.29 o
   1   7   6     1232.87     1244.29    132.83 o
   3   7   6     1083.80     1209.63     68.83 o
   5   7   6       43.92       39.63     99.51 o
   7   7   6     1692.14     1881.78    105.51 o
   9   7   6     1574.86     1518.85    202.26 o
   0   8   6    10027.21     9850.38    379.71 o
   2   8   6      454.30      435.26     60.76 o
   4   8   6      478.42      526.19     83.60 o
   6   8   6     7211.10     7764.91    365.12 o
   8   8   6     1508.95     1368.96     78.09 o
   1   9   6    31713.48    31525.48    533.38 o
   3   9   6    43006.39    44216.62    618.68 o
   5   9   6    35968.12    35531.05   1149.50 o
   7   9   6    11457.55    11349.50    344.20 o
   9   9   6    20832.57    19731.69    483.27 o
   0  10   6    40765.23    42604.34    871.20 o
   2  10   6     1721.32     1672.67    106.97 o
   4  10   6      552.28      633.85    201.25 o
   6  10   6    27868.77    28435.75   1187.87 o
   1  11   6      289.16      231.40    111.30 o
   3  11   6        7.07       12.11    282.81 o
   5  11   6       59.02      -47.18    121.20 o
   0  12   6     1119.97      947.57    103.90 o
   2  12   6     9812.75    10138.77    355.88 o
   4  12   6     4830.82     4923.92    255.61 o
   1   1   7     1034.04     1174.99     46.46 o
   3   1   7    63776.07    61775.63    684.36 o
   5   1   7     4114.29     4299.12    126.07 o
   7   1   7       64.72      161.42     46.40 o
   9   1   7    27096.50    26812.69    350.99 o
  11   1   7     1160.54     1179.95     53.68 o
   0   2   7    21557.75    20018.03    500.57 o
   2   2   7     3313.49     3119.88    142.57 o
   4   2   7    17223.05    16166.09    554.88 o
   6   2   7     8471.99     8816.97    258.10 o
   8   2   7     1417.24     1440.09     87.87 o
  10   2   7     7044.56     7399.28    278.14 o
  12   2   7     4060.62     4111.06    317.04 o
   1   3   7     3848.75     3646.97    158.27 o
   3   3   7     7974.46     8000.68    312.43 o
   5   3   7     6272.30     6024.44    212.99 o
   7   3   7     3726.04     3912.00    230.10 o
   9   3   7    15441.30    15671.93    376.73 o
  11   3   7    10765.98    10807.88    356.22 o
   0   4   7     1685.23     1885.32    153.62 o
   2   4   7      884.59      763.29     51.86 o
   4   4   7       36.91       56.97     95.42 o
   6   4   7     7270.83     7268.52    242.67 o
   8   4   7      524.23      456.60     54.73 o
  10   4   7      178.76      212.31     83.92 o
   1   5   7     5373.63     5305.01    372.81 o
   3   5   7     1133.61     1319.63     81.53 o
   5   5   7    17751.94    17544.20    460.89 o
   7   5   7      401.33      521.67     48.59 o
   9   5   7      895.56     1014.73     64.31 o
  11   5   7     9272.76     9745.80    345.38 o
   0   6   7    15688.09    15584.45    453.50 o
   2   6   7     3840.99     4102.34    211.59 o
   4   6   7     1353.90     1361.30     69.09 o
   6   6   7    10521.84    10817.63    299.65 o
   8   6   7     3250.18     3377.35    176.78 o
  10   6   7      388.93      252.51    115.32 o
   1   7   7     3427.15     3555.05    296.16 o
   3   7   7      519.90      927.38    196.30 o
   5   7   7     9459.00     9522.12    298.40 o
   7   7   7      472.54      448.47     90.28 o
   9   7   7      717.90      623.58     60.99 o
   0   8   7     9035.17     8855.39    380.55 o
   2   8   7    19703.44    19894.01    398.75 o
   4   8   7     9720.71    10527.08    500.16 o
   6   8   7     3589.29     3320.21    168.12 o
   8   8   7    10255.52    10103.86    339.24 o
   1   9   7       95.65      116.45    171.89 o
   3   9   7      735.05      703.25     63.66 o
   5   9   7       65.33       -7.35    102.36 o
   7   9   7      683.27      705.90     63.78 o
   0  10   7     2741.77     2980.87    231.79 o
   2  10   7     9387.20     9489.73    340.00 o
   4  10   7    11381.85    11148.36    350.00 o
   6  10   7     5232.81     5038.08    253.60 o
   1  11   7      839.58      945.54     71.30 o
   3  11   7     5755.82     5850.51    273.42 o
   5  11   7      243.23      274.72    118.18 o
   0  12   7    12680.76    12325.20    557.29 o
   2  12   7      621.06      706.37     88.35 o
   0   0   8   241806.41   217623.02   1999.89 o
   2   0   8    19823.99    19489.71    391.62 o
   4   0   8     2281.98     2493.42    144.31 o
   6   0   8   116446.67   116536.65   1222.42 o
   8   0   8    11443.40    11121.92    500.60 o
  10   0   8      196.71      235.75    107.20 o
   1   1   8    16462.28    15819.96    249.01 o
   3   1   8     5123.05     5791.87    155.30 o
   5   1   8    14900.79    14454.36    312.70 o
   7   1   8     9347.98     8801.40    254.27 o
   9   1   8     5208.01     4902.00    167.10 o
  11   1   8    15566.19    15013.92    501.88 o
   0   2   8     1113.84     1168.71     83.23 o
   2   2   8     3591.26     3393.63    178.87 o
   4   2   8      133.71      183.60     51.51 o
   6   2   8     1445.99     1318.40     69.85 o
   8   2   8     3896.85     3744.91    196.38 o
  10   2   8      121.37      195.21    118.69 o
   1   3   8     1401.16     1637.82     91.47 o
   3   3   8    51579.04    51544.06   1089.28 o
   5   3   8     7135.38     7331.30    377.49 o
   7   3   8      232.95      307.50     89.51 o
   9   3   8    29169.54    30434.94   1394.67 o
  11   3   8     9447.64     8583.49    345.27 o
   0   4   8    46484.02    44507.58    813.16 o
   2   4   8    33747.45    33559.00    520.78 o
   4   4   8    19633.25    19059.99    408.92 o
   6   4   8    34458.69    34718.16   1069.25 o
   8   4   8    35526.02    35653.13    755.60 o
  10   4   8     1997.32     2150.41    126.66 o
   1   5   8     1377.36     1348.98    148.15 o
   3   5   8     3039.81     3406.33    225.02 o
   5   5   8     4910.43     4895.21    225.62 o
   7   5   8      145.17      236.99     54.91 o
   9   5   8      232.66      237.52     96.94 o
   0   6   8     7844.17     7565.16    343.44 o
   2   6   8     2632.03     2656.55    303.07 o
   4   6   8     1062.56     1001.08     93.56 o
   6   6   8    11651.05    12220.67    342.53 o
   8   6   8       79.31      129.77     86.55 o
   1   7   8    18780.23    18818.70    384.43 o
   3   7   8    61263.25    61423.82    822.51 o
   5   7   8    27092.49    28075.37    547.23 o
   7   7   8     2830.01     2864.50    161.21 o
   9   7   8    21857.83    22058.78    516.38 o
   0   8   8    24547.71    24660.43    649.88 o
   2   8   8    10961.54    11306.49    324.01 o
   4   8   8     8787.86     8412.18    305.59 o
   6   8   8    20795.39    20960.79    481.77 o
   8   8   8    13323.85    13326.46    400.69 o
   1   9   8     4413.68     4848.35    218.80 o
   3   9   8     2419.34     2534.55    129.68 o
   5   9   8      900.19     1017.58     82.35 o
   7   9   8     6394.29     6349.46    320.55 o
   0  10   8      849.61      856.47     97.84 o
   2  10   8     6582.93     6374.09    270.49 o
   4  10   8     1314.45     1355.07     85.81 o
   1  11   8     9291.31     9234.92    339.28 o
   3  11   8    33791.59    33885.62    691.84 o
   1   1   9      113.76      160.95     61.10 o
   3   1   9    29249.66    28559.12    371.93 o
   5   1   9     2351.74     2322.46     89.71 o
   7   1   9      181.77      331.07     50.91 o
   9   1   9    19030.21    19117.43    403.19 o
   0   2   9    11160.02    10568.75    445.97 o
   2   2   9     1451.92     1397.37     75.83 o
   4   2   9     2582.88     2560.39    280.61 o
   6   2   9     6916.33     6690.15    348.65 o
   8   2   9      857.37      973.37     70.11 o
  10   2   9     1226.25     1385.16     99.81 o
   1   3   9     2420.65     2303.84    114.59 o
   3   3   9    10443.30    10335.47    715.31 o
   5   3   9     5642.44     5679.05    236.94 o
   7   3   9      874.60      942.30    118.97 o
   9   3   9     9708.26     9235.06    337.24 o
   0   4   9    13754.99    13417.19    483.75 o
   2   4   9      304.75      120.78     99.36 o
   4   4   9      266.84      263.74     85.96 o
   6   4   9    12298.79    12351.92    636.48 o
   8   4   9       22.96       89.41     79.43 o
   1   5   9     7805.36     7723.90    265.00 o
   3   5   9     2565.73     2692.60    154.63 o
   5   5   9    12653.38    14013.49    387.15 o
   7   5   9     2801.61     2938.57    170.10 o
   9   5   9     2017.93     1949.13    156.58 o
   0   6   9     6469.06     6577.83    349.85 o
   2   6   9     3359.77     3624.47    188.28 o
   4   6   9     1433.68     1655.68    169.91 o
   6   6   9     4818.26     4773.11    246.92 o
   8   6   9     2970.12     2961.87    173.51 o
   1   7   9     3658.28     3737.45    191.05 o
   3   7   9      581.43      638.24     67.20 o
   5   7   9     5489.86     5712.98    523.92 o
   7   7   9     1721.90     1692.28    105.65 o
   0   8   9     2575.95     2617.58    217.09 o
   2   8   9    12137.34    12341.28    467.34 o
   4   8   9     6795.49     6637.94    301.25 o
   6   8   9     2065.51     1752.16    105.93 o
   1   9   9       25.67       23.32    109.47 o
   3   9   9     2083.03     2213.99    125.59 o
   5   9   9      343.59      294.30     84.33 o
   0  10   9     2439.00     1971.46    134.19 o
   2  10   9     5462.80     5687.71    268.90 o
   0   0  10      810.27      861.28     93.11 o
   2   0  10     8542.69     8589.46    298.03 o
   4   0  10     2121.59     2218.87    116.55 o
   6   0  10     1723.60     1781.44    186.34 o
   8   0  10     5095.82     5209.65    261.66 o
   1   1  10     4903.66     4682.61    214.14 o
   3   1  10    24089.64    24014.50    418.41 o
   5   1  10     6402.27     6478.92    191.01 o
   7   1  10     1676.95     1619.72     81.24 o
   9   1  10    15197.35    15475.44    321.57 o
   0   2  10    89807.87    83756.76   1354.34 o
   2   2  10    14880.35    14577.65    397.25 o
   4   2  10     3445.72     3335.58    172.72 o
   6   2  10    56686.40    59154.58    821.02 o
   8   2  10    16180.05    16648.46    735.65 o
   1   3  10     5979.89     5809.04    256.13 o
   3   3  10       31.71       40.34     94.51 o
   5   3  10    11654.47    11742.61    479.71 o
   7   3  10     1108.00     1254.98    162.32 o
   9   3  10       77.58      104.32     96.25 o
   0   4  10      662.03      898.65     87.49 o
   2   4  10      709.72      737.84     65.97 o
   4   4  10     2307.28     2624.31    302.72 o
   6   4  10     1457.75     1453.74     87.54 o
   8   4  10      115.79       82.44    127.52 o
   1   5  10     5374.53     5634.28    251.37 o
   3   5  10    54564.93    54918.24   1416.84 o
   5   5  10    10985.83    10727.28    381.61 o
   7   5  10      179.76        0.89    120.42 o
   0   6  10    24113.35    23544.74    697.11 o
   2   6  10    25819.67    26738.79    696.07 o
   4   6  10    22253.46    22115.02    536.73 o
   6   6  10    18799.73    18453.13    496.51 o
   1   7  10      708.05      738.05     91.80 o
   3   7  10     6335.05     5949.71    317.38 o
   5   7  10       26.27      165.65    126.22 o
   0   8  10     2580.01     2267.36    198.94 o
   2   8  10      263.03      360.36    130.22 o
   4   8  10        8.20      -60.86    117.48 o
   1   9  10    11703.44    11551.39    628.20 o
   3   9  10    24343.18    22710.98    537.05 o
   1   1  11       21.76       31.02     75.83 o
   3   1  11    13209.09    13886.08    558.40 o
   5   1  11      958.09     1013.55    123.35 o
   7   1  11      128.35      196.81     61.81 o
   0   2  11     4459.90     4172.03    330.67 o
   2   2  11      810.38      886.03     73.49 o
   4   2  11      121.97      760.39     98.23 o
   6   2  11     6140.34     7003.89    312.59 o
   8   2  11      219.94      -31.36    196.25 o
   1   3  11     2434.06     2330.48    130.99 o
   3   3  11    13808.06    13799.67    414.08 o
   5   3  11     7103.32     7487.70    412.37 o
   7   3  11       15.04      -10.80    104.66 o
   0   4  11    24031.43    22385.92    733.37 o
   2   4  11       99.89      164.71    122.57 o
   4   4  11     1754.26     1975.99    187.62 o
   6   4  11    11759.54    12171.95    607.24 o
   1   5  11     6997.58     6683.22    519.10 o
   3   5  11     1783.37     1823.22    216.74 o
   5   5  11     6105.32     6320.74    302.16 o
   0   6  11     2186.96     1998.43    152.73 o
   2   6  11     3448.09     3279.24    184.11 o
   4   6  11     1954.39     2024.84    117.18 o
   1   7  11     3421.77     3867.09    249.35 o
   3   7  11     1273.09     1192.30    104.34 o
   0   8  11        7.87      203.33     92.19 o
   2   8  11     4673.28     4730.04    242.25 o
   0   0  12    62615.13    65085.25   1299.09 o
   2   0  12     4199.20     4365.22    496.02 o
   4   0  12     2217.63     2007.75    176.24 o
   6   0  12    53380.83    53916.18    889.92 o
   1   1  12     3660.40     4013.92    150.74 o
   3   1  12     7087.91     7501.36    311.20 o
   5   1  12     8604.05     8411.72    260.99 o
   0   2  12      987.96     1114.35    123.29 o
   2   2  12      873.24      836.62     80.37 o
   4   2  12      475.51      473.11     78.51 o
   6   2  12      164.38      366.81    133.06 o
   1   3  12     1294.11     1274.86     84.44 o
   3   3  12    39710.28    39878.82   1792.40 o
   5   3  12     3456.23     3197.87    185.34 o
   0   4  12    36296.06    35753.05    978.39 o
   2   4  12    21351.07    21380.57    546.27 o
   4   4  12    10509.75    11028.85    419.29 o
   1   5  12      942.45     1107.04     85.05 o
   3   5  12      378.21      319.19     97.08 o
   0   6  12     7057.44     7733.33    479.55 o
   2   6  12      213.64      176.80    136.17 o
   1   1  13      206.26       53.32     93.59 o
   3   1  13    15855.00    15758.13    522.75 o
   0   2  13     4116.48     4322.32    326.14 o
   2   2  13     1175.31     1379.03     94.71 o
   4   2  13     1591.32     1906.03    161.28 o
   1   3  13     1453.01     1571.67    136.69 o
   3   3  13     5415.24     5176.31    292.12 o
   0   4  13     4918.37     4534.80    348.33 o
 
